# Supplementary material for: Biosynthesis and Emission of Stress-Induced Volatile Terpenes in Roots and Leaves of Switchgrass (Panicum virgatum L.)
Source: Front Plant Sci. 2019 Sep 19;10:1144. doi: 10.3389/fpls.2019.01144 (PMC6761604; doi:10.3389/fpls.2019.01144)
Supplement: Supplementary file 2 [file Table_2.xlsx]

## Sheet: PvTPS genes and orthologs
Supplementary Table 2. Switchgrass mono-TPS and sesqui-TPS genes identified in this study. Gene identification and genomic location are based on Phytozome P. virgatum draft genome version v4.1 unless otherwise stated. Genes not localized to any chromosome are presented by Contig or Scaffold ID. The DDxxD motif represents the conserved aspartate rich motif found in functional class I TPSs. Signal …
Phytozome Gene ID	Designation	CDS Length	Peptide Length	Genomic location	DDxxD Motif	Signal Peptide	Sub-family	Major Activity	Orthogroup ID	Genes in network
Pavir.2KG086400	PvTPS01	1644	548	Chr02K:11130096..11132928	DDLYD	None	TPS-a	Sesqui-TPS
Pavir.J691000	PvTPS02	1545	515	Scaffold_732:11619..13941	DDIFD	43	TPS-g	Sesqui-TPS
Pavir.1KG250000	PvTPS03	1836	612	Chr01K:41080529..41082963	DDIFD	None	TPS-a	Sesqui-TPS
Pavir.1NG173900	PvTPS04	1821	607	Chr01N:30384431..30393731	DDTFD	37	TPS-a	Mono-TPS	OG0020984	Pavir.1NG173900,Pavir.1NG245800,Sobic.004G153900,Seita.1G151900
Pavir.9NG574000	PvTPS05	1680	560	Chr09N:92237810..92240737	DDTYD	None	TPS-a	Sesqui-TPS	OG0015072	Sobic.001G363400,PhHAL.9G468300,Pavir.9KG454600,Pavir.9NG574000
Pavir.6NG135600	PvTPS06	1632	544	Chr06N:58557205..58561380	DDTYD	None	TPS-a	Sesqui-TPS	OG0021143	PhHAL.6G196300,Pavir.6NG135600,Sobic.007G133900
Pavir.J27731.1.p (v1.1)	PvTPS07	1752	584	Contig312548:327..1139	DDTFD	45	TPS-a	Non-functional
Pavir.3KG102800	PvTPS08	1848	616	Chr03K:9179806..9183931	DDIYD	17	TPS-a	Mono-TPS	OG0000303	PhHAL.3G084200,PhHAL.3G084700,Pavir.3KG098200,Pavir.3KG098400,Pavir.3KG102800,Sobic.009G009000,Sobic.009G009200,Sobic.009G009300,Seita.3G067100,Seita.3G067200
Pavir.5KG258500	PvTPS09	1473	491	Chr05K:38083739..38087664	DDTYD	None	TPS-a	Sesqui-TPS
Pavir.6KG141400	PvTPS10	1647	549	Chr06K:23665655..23669023	DDIFD	None	TPS-a	Sesqui-TPS
Pavir.2KG163100	PvTPS11	1662	554	Chr02K:22460036..22464132	DDFCD	None	TPS-a	Sesqui-TPS	OG0001118	PhHAL.2G085400,Pavir.2KG150300,Pavir.2KG162200,Pavir.2KG163100,Pavir.2NG122900,Pavir.2NG123000,Seita.2G086500
Pavir.9KG112900	PvTPS12	1737	579	Chr09K:10384938..10389576	DDVYD	None	TPS-b	Mono-TPS	OG0023943	PhHAL.9G168800,Pavir.9KG112900
Pavir.1KG026700	PvTPS13	1671	557	Chr01K:3056228..3059326	DDIFD	43	TPS-g	Mono-TPS	OG0001158	PhHAL.1G015600,Pavir.1KG026700,Sobic.004G019100,Sobic.004G019300,Sobic.004G019400,Seita.1G108500,Seita.1G108600
Pavir.2KG150300	PvTPS14	1656	552	Chr02K:19642302..19645362	DDFCD	None	TPS-a	Sesqui-TPS	OG0001118	PhHAL.2G085400,Pavir.2KG150300,Pavir.2KG162200,Pavir.2KG163100,Pavir.2NG122900,Pavir.2NG123000,Seita.2G086500
Pavir.7NG405000	PvTPS15	1854	618	Chr07N:63119161..63123381	DDFFD	45	TPS-e/f	Mono-TPS	OG0020583	Sobic.006G211400,PhHAL.7G279500,Pavir.7NG405000,Seita.7G233500
Pavir.Fb00465.1.p	PvTPS16	1878	626	Chr06N:14020511..14024883	DDIMD	None	TPS-a	Sesqui-TPS
Pavir.6KG066200	PvTPS17	1647	549	Chr06K:9019105..9024173	DDFID	None	TPS-a	Sesqui-TPS	OG0014195	PhHAL.6G046600,Pavir.6KG066200,Pavir.6NG075700,Seita.6G048500
Pavir.6NG075100	PvTPS18	1635	545	Chr06N:14008882..14012062	DDIID	None	TPS-a	Non-functional	OG0000596	PhHAL.6G046300,PhHAL.6G046400,Pavir.6KG047500,Pavir.6NG075100,Sobic.007G055500,Sobic.007G055600,Sobic.007G055700,Seita.6G048900
Pavir.2NG123000	PvTPS19	1665	555	Chr02N:18533973..18537033	DDLCD	None	TPS-a	Sesqui-TPS	OG0001118	PhHAL.2G085400,Pavir.2KG150300,Pavir.2KG162200,Pavir.2KG163100,Pavir.2NG122900,Pavir.2NG123000,Seita.2G086500
Pavir.6NG075700	PvTPS20	1647	549	Chr06N:14043871..14051763	DDFID	None	TPS-a	Sesqui-TPS	OG0014195	PhHAL.6G046600,Pavir.6KG066200,Pavir.6NG075700,Seita.6G048500
Pavir.1NG245800	PvTPS26	1749	583	Chr01N:56485952..56491693	DDMFD	23	TPS-a	Non-functional	OG0020984	Pavir.1NG173900,Pavir.1NG245800,Sobic.004G153900,Seita.1G151900
Pavir.1NG047800	PvTPS27	1656	552	Chr01N:2543130..2546026	DDLFD	17	TPS-g	Mono-TPS	OG0024759	PhHAL.1G015900,Pavir.1NG047800
Pavir.1KG024200	PvTPS28	1560	520	Chr01K:2898821..2904002	DDLFD	37	TPS-g	Non-functional
Pavir.1KG359700	PvTPS33	1722	574	Chr01K:60696889..60702775	DDTYD	None	TPS-a	Non-functional
Pavir.3KG098200	PvTPS36	1776	592	Chr03K:8855955..8859293	DDIYD	34	TPS-a	Mono-TPS
Pavir.3NG211100	PvTPS42	2433	811	Chr03N:40172916..40179157	DDLFD	41	TPS-e/f	Putative Mono- or Di-TPS	OG0007144	PhHAL.3G396600,Pavir.3KG400900,Pavir.3NG171200,Pavir.3NG211100,Seita.3G313700
Pavir.9NG517400	PvTPS50	1653	551	Chr09N:86982070..86991194	DDTYD	None	TPS-a	Sesqui-TPS
Pavir.9NG693900	PvTPS52	1803	601	Chr09N:99983657..99989362	DDIYD	41	TPS-b	Mono-TPS	OG0001735	Sobic.001G415100,PhHAL.9G520300,Pavir.9KG486800,Pavir.9KG498200,Pavir.9NG693900,Seita.9G448900
Pavir.9NG595500	PvTPS53	1818	606	Chr09N:94252282..94256051	DDTYD	59	TPS-a	Mono-TPS	OG0004458	Sobic.001G373300,PhHAL.9G477500,Pavir.9KG443500,Pavir.9NG595500,Seita.9G405300
Pavir.9KG443500	PvTPS54	1728	576	Chr09K:67815040..67822909	DDTYD	None	TPS-a	Non-functional	OG0004458	Sobic.001G373300,PhHAL.9G477500,Pavir.9KG443500,Pavir.9NG595500,Seita.9G405300
Pavir.9KG442600	PvTPS55	1656	552	Chr09K:67885565..67896951	DDTYD	None	TPS-a	Sesqui-TPS	OG0004611	Sobic.001G369200,PhHAL.9G477600,Pavir.9KG442600,Pavir.9NG595900,Seita.9G405400
Pavir.9KG454600	PvTPS56	1710	570	Chr09K:66968728..66972114	DDTYD	None	TPS-a	Mono-TPS	OG0015072	Sobic.001G363400,PhHAL.9G468300,Pavir.9KG454600,Pavir.9NG574000
Pavir.8KG329300	PvTPS62	1791	597	Chr08K:67429955..67433773	DDIYD	None	TPS-a	Non-functional
Pavir.6KG122500	PvTPS69	1647	549	Chr06K:16365911..16369794	DDIMD	None	TPS-a	Sesqui-TPS
Pavir.9NG529400	PvTPS71	1647	549	Chr09N:88336547..88343612	DDTFD	None	TPS-a	Mono-TPS	OG0021334	Sobic.001G339000,PhHAL.9G444500,Pavir.9NG529400
Pavir.9KG486800	PvTPS73	1638	546	Chr09K:72969142..72975315	DDIYD	28	TPS-b	Limited Activity	OG0001735	Sobic.001G415100,PhHAL.9G520300,Pavir.9KG486800,Pavir.9KG498200,Pavir.9NG693900,Seita.9G448900
Pavir.3NG211300	PvTPS76	2157	719	Chr03N:40330418..40335377	DDLFD	40	TPS-e/f	Unknown
Pavir.5KG204300	PvTPS79	1701	567	Chr05K:26556249..26559391	DDTYD	None	TPS-a	Sesqui-TPS
Pavir.3KG098400	PvTPS81	1863	621	Chr03K:8870023..8873401	DDIYD	27	TPS-a	Non-functional
Pavir.1KG213700	PvTPS83	1821	607	Chr01K:30203541..30207022	DDIFD	55	TPS-a	Sesqui-TPS
Pavir.2NG122900	PvTPS85	1545	515	Chr02N:18521205..18525163	DDICD	None	TPS-a	Non-functional	OG0001118	PhHAL.2G085400,Pavir.2KG150300,Pavir.2KG162200,Pavir.2KG163100,Pavir.2NG122900,Pavir.2NG123000,Seita.2G086500
Pavir.6NG192300	PvTPS94	1635	545	Chr06N:36030001..36038500	DDMFD	None	TPS-a	Sesqui-TPS	OG0023488	Pavir.6NG192300,Sobic.007G055800,Seita.6G048400
Pavir.8NG101200	PvTPS101	1647	549	Chr08N:15863965..15870973	None	None	TPS-a	Mono-TPS	OG0003371	Sobic.005G130100,Sobic.005G130400,Sobic.005G130450,Pavir.8KG267600,Pavir.8NG101200,Seita.8G155600
Pavir.9NG595900	PvTPS104	1401	467	Chr09N:94271551..94277158	DDTYD	None	TPS-a	Non-functional	OG0004611	Sobic.001G369200,PhHAL.9G477600,Pavir.9KG442600,Pavir.9NG595900,Seita.9G405400
Pavir.1NG048300	PvTPS106	1653	551	Chr01N:2491525..2496085	DDIFD	39	TPS-g	Non-functional	OG0024791	PhHAL.1G015700,Pavir.1NG048300
Pavir.6KG047500	PvTPS109	1746	582	Chr06K:6526582..6531758	DDIMD	None	TPS-a	Sesqui-TPS	OG0000596	PhHAL.6G046300,PhHAL.6G046400,Pavir.6KG047500,Pavir.6NG075100,Sobic.007G055500,Sobic.007G055600,Sobic.007G055700,Seita.6G048900
						Terpene	synthase	metal
						Terpene	synthase	metal
						(Terpene_synth_C)
						Beta-farnesene	synthase	TPS10
						Terpene	synthase	metal
						Terpene	synthase	metal
						Terpene	synthase	metal
						Terpene	synthase	metal
